# Supplementary material for: An Engineered Biliverdin-Compatible Cyanobacteriochrome Enables a Unique Ultrafast Reversible Photoswitching Pathway
Source: Int J Mol Sci. 2021 May 16;22(10):5252. doi: 10.3390/ijms22105252 (PMC8156171; doi:10.3390/ijms22105252)
Supplement: Supplementary file 1 [file ijms-22-05252-s001.zip]

Archive with 1 entries (1 files):
- ijms-1205254-supplementary.pdf
